# Supplementary material for: Impact of Parental Mental Health and Help-Seeking on Adolescents’ Suicidal Ideations and Help-Seeking Behaviors
Source: Int J Environ Res Public Health. 2023 Aug 7;20(15):6538. doi: 10.3390/ijerph20156538 (PMC10419277; doi:10.3390/ijerph20156538)
Supplement: Supplementary file 1 [file ijerph-20-06538-s001.zip]

Archive with 1 entries (1 files):
- ijerph-2411961-supplementary.pdf
